# Supplementary material for: Therapeutic Effects of Atranorin towards the Proliferation of Babesia and Theileria Parasites
Source: Pathogens. 2020 Feb 17;9(2):127. doi: 10.3390/pathogens9020127 (PMC7167990; doi:10.3390/pathogens9020127)
Supplement: Supplementary file 1 [file pathogens-09-00127-s001.zip]

Archive with 1 entries (1 files):
- Supplementry Data.xlsx
