# Supplementary material for: Therapeutic Effects of Atranorin towards the Proliferation of Babesia and Theileria Parasites
Source: Pathogens. 2020 Feb 17;9(2):127. doi: 10.3390/pathogens9020127 (PMC7167990; doi:10.3390/pathogens9020127)
Supplement: Supplementary file 1 [file pathogens-09-00127-s001.zip › Supplementry Data.xlsx]

## Sheet: HGB
			Infected-Untreated mice			DA			AV			ATR			ATR+ DA				ATR+ AV
		Days	Mean	SD	NO	Mean	SD	NO	Mean	SD	NO	Mean	SD	NO	Mean	SD	NO	Mean	SD	NO
		0	14.95	0.75	10	15.64	0.941488	10	14.44	0.941488	10	14.8	1.48492	10	15.64	0.941488	10	14.74	1.24354	10
		4	14.25	0.95	10	13.64	0.944928	10	13.64	0.928488	10	13.64	1.31697	10	14.16	1.54868	10	13.82	1.85417	10
		8	7.25	1.40446	10	14.72	2.07499	10	14.34	2.07499	10	10	1.53232	10	13.06	1.8704	10	11.44	2.95407	10
		12	6	2.99844	10	13.6	1.98387	10	12.6	0.98387	10	10.05	1.91377	10	12.48	2.81829	10	11	2.34848	10
		16	8.75	2.08866	10	14.46	1.13565	10	13.96	0.135647	10	11.425	1.62076	10	12.94	2.04805	10	12.1	2.53623	10
		20	8.95	1.91156	10	15.02	1.13736	10	14.92	1.13736	10	11.95	2.73201	10	13.1	1.03923	10	12.7	1.43248	10
		24	11.425	1.67593	10	15.2	1.45189	10	15.4	1.45189	10	12.725	1.76121	10	14.06	2.64062	10	13.9	1.05641	10
		28	12.95	1.75	10	15.64	1.94149	10	15.64	0.841488	10	13.2	1.31697	10	14.66	1.54868	10	13.82	0.854166	10
		32	13.95	1.25	10	15.94	0.941488	10	16	0.971488	10	14.8	1.48492	10	15.64	1.74149	10	14.94	0.843543	10
		36	14.95	1.15	10	16.64	0.991488	10	16.44	0.991488	10	14.99	0.484924	10	15.99	1.94149	10	15.44	0.243543	10
							NO	Number of mice per experiment

## Sheet: HCT
				Infected-Untreated mice			DA			AV			ATR			ATR+ DA				ATR+ AV
			Days	Mean	SD	NO	Mean	SD	NO	Mean	SD	NO	Mean	SD	NO	Mean	SD	NO	Mean	SD	NO
			0	44.55	1.35	10	46.48	3.11938	10	47.48	3.23938	10	46.575	4.46395	10	48.48	3.78938	10	49.92	4.07009	10
			4	44.25	1.55	10	46.18	3.28938	10	45	3.93938	10	44.4	4.32759	10	41.1	9.55324	10	41.7	7.5227	10
			8	26.9	8.92087	10	46.18	6.55756	10	44	6.55756	10	38	15.0942	10	39.96	15.4978	10	38.46	17.2046	10
			12	20	12.932	10	44.1	8.80927	10	40	12.8093	10	28.925	15.5738	10	34.56	15.5468	10	34	13.811	10
			16	27.675	10.6392	10	45.52	6.31724	10	43	9.31724	10	36.65	13.6854	10	39.8	12.4017	10	38.72	12.2337	10
			20	32.525	9.37	10	44.14	5.06894	10	45	8.06894	10	39.5	15.8021	10	42.82	10.116	10	40.34	13.4875	10
			24	35.2	7.70278	10	46	4.71513	10	46	7.70513	10	40.2	13.8568	10	44.88	12.588	10	47.92	13.7064	10
			28	39.2	5.70278	10	47	3.00513	10	48	4.70513	10	43.2	8.85681	10	46.88	9.58797	10	48.92	8.70643	10
			32	44.2	3.70078	10	49	2.70513	10	50	3.70513	10	45.2	5.85681	10	49.88	7.58797	10	49.92	5.70643	10
			36	45.2	2.70278	10	49	1.70513	10	51	1.70513	10	47.2	1.85681	10	49.99	2.58797	10	51.92	3.70643	10
						NO	Number of mice per experiment

## Sheet: RBCs1
			Infected-Untreated mice			DA			AV			ATR			ATR+ DA				ATR+ AV
		Days	Mean	SD	NO	Mean	SD	NO	Mean	SD	NO	Mean	SD	NO	Mean	SD	NO	Mean	SD	NO
		0	1020.12	30	10	990.625	35	10	1060.62	35	10	942.625	35	10	953.875	50	10	928.875	79	10
		4	905	130	10	954.75	99.5198	10	984.75	99.9198	10	928	92.8676	10	964.6	100.367	10	916.2	55.5172	10
		8	440.25	104.782	10	888.25	101.15	10	878	141.149	10	610	109.925	10	799	127.776	10	709.8	147.485	10
		12	300	150.072	10	860	106.544	10	850	156.544	10	557	103.62	10	820.8	132.621	10	610	177.193	10
		16	524.5	135.531	10	870.25	103.105	10	830.25	103.105	10	637.75	127.928	10	832.6	231.947	10	672	199.009	10
		20	547	168.253	10	880	84.0744	10	844	84.0744	10	679.75	145.793	10	838.8	258.748	10	707.8	196.186	10
		24	667.75	127.435	10	888	102.223	10	850	172.223	10	830	108.418	10	840.4	166.407	10	798.8	194.922	10
		28	845	130	10	984.75	99.5198	10	984.75	99.5198	10	898	92.8676	10	964.6	100.367	10	816.2	155.517	10
		32	920.125	170	10	990.625	35	10	1000.62	45	10	942.625	35	10	993.875	70	10	978.875	99	10
		36	990.125	30	10	997.625	25	10	1060.62	75	10	982.625	35	10	995.875	50	10	998.875	79	10
					NO	Number of mice per experiment
